# Supplementary material for: Protocol for non-invasive tumor monitoring and diagnosis based on interpretable deep learning
Source: STAR Protoc. 2026 Feb 6;7(1):104358. doi: 10.1016/j.xpro.2026.104358 (PMC12907704; doi:10.1016/j.xpro.2026.104358)
Supplement: Table S1. The methylation profiles learned by Oncoder from the reference methylation atlas, related in step 15 [file mmc1.csv]

	cg03514404	cg20883831	cg01030534	cg04034767	cg00800229	cg25274503	cg03225210	cg07330230	cg02467990	cg09994356	cg01893212	cg15866977	cg17231999	cg26272220	cg18423852	cg06385187	cg08843517	cg06767766	cg01972751	cg12839172	cg13482308	cg16482474	cg23697546	cg07519235	cg08879470	cg01834022	cg05542338	cg14370314	cg04382470	cg09486902	cg05613116	cg23782734	cg08062049	cg11142705	cg25726664	cg23586322	cg07153010	cg13208318	cg07400877	cg01476568	cg18442524	cg19912142	cg00227578	cg19423622	cg16686733	cg14832998	cg13605988	cg22097768	cg03069204
tumor	0.6899413	0.6212719	0.7193891	0.5465723	0.53374517	0.52910066	0.6101452	0.48322055	0.4957737	0.57853603	0.5154292	0.43975323	0.63767767	0.45204577	0.5966139	0.53686774	0.6676454	0.3834523	0.6169426	0.4520978	0.52336276	0.4625499	0.6097674	0.7724927	0.64856905	0.5062595	0.45610675	0.49817818	0.5230567	0.56361485	0.4722162	0.47114825	0.70422405	0.4914323	0.6134204	0.47660077	0.71896863	0.64499325	0.5295129	0.606652	0.47708383	0.4916058	0.44127208	0.7394566	0.4141356	0.6395388	0.40419796	0.46343794	0.5985587
plasma	0.057363696	0.042824805	0.0616013	0.027350644	0.03248723	0.041634	0.046538994	0.042688172	0.033493668	0.045367796	0.032557305	0.025606103	0.07363365	0.019768225	0.058692526	0.05384605	0.068732426	0.10036776	0.06902444	0.035683934	0.063844204	0.053470764	0.059685506	0.14190575	0.07047488	0.06178887	0.052956633	0.056519665	0.058017608	0.07176496	0.045704283	0.048568223	0.123077326	0.102534056	0.108220376	0.092300996	0.20584491	0.17257735	0.123872556	0.15374321	0.093993336	0.08517641	0.07674938	0.22762333	0.08433187	0.19279827	0.06874475	0.080409266	0.08576794
[truncated: 451 more columns]
