# Supplementary material for: Protocol for non-invasive tumor monitoring and diagnosis based on interpretable deep learning
Source: STAR Protoc. 2026 Feb 6;7(1):104358. doi: 10.1016/j.xpro.2026.104358 (PMC12907704; doi:10.1016/j.xpro.2026.104358)
Supplement: Table S2. Predicted tumor fractions in cfDNA methylation data from AA-resistant patients, related in step 16 [file mmc2.csv]

	normal_fraction	tumor_fraction
GSM2898905	0.8750639	0.12493606
GSM2898906	0.94084626	0.05915367
GSM2898945	0.9184754	0.081524655
GSM2898907	0.8479544	0.15204561
GSM2898908	0.9308594	0.06914064
GSM2898981	0.9402108	0.059789177
GSM2898940	0.8250733	0.17492676
GSM2898941	0.9003315	0.09966853
GSM2898942	0.8987867	0.10121323
GSM2898943	0.8594625	0.14053747
GSM2898953	0.89351714	0.10648292
GSM2899030	0.8765283	0.12347165
GSM2899031	0.891158	0.10884203
GSM2899032	0.97390443	0.026095554
GSM2898997	0.8230392	0.17696086
GSM2898889	0.9060548	0.09394517
GSM2898955	0.89687467	0.10312538
GSM2898967	0.8988413	0.101158634
GSM2898998	0.9630634	0.036936577
GSM2898925	0.8707744	0.12922558
GSM2898999	0.9106713	0.08932869
GSM2898913	0.8993971	0.100602835
GSM2899000	0.88239074	0.11760928
GSM2898919	0.24408965	0.7559103
GSM2898963	0.28424013	0.7157599
GSM2898920	0.25047076	0.7495292
GSM2898950	0.23612769	0.76387227
GSM2898966	0.17333402	0.82666594
GSM2898921	0.05078922	0.94921076
GSM2899005	0.89817905	0.10182094
GSM2899009	0.9040579	0.09594213
GSM2899014	0.8833303	0.11666969
GSM2899010	0.9748701	0.025129942
GSM2898982	0.8757693	0.12423074
GSM2899015	0.93409264	0.06590738
GSM2899016	0.8500507	0.14994937
GSM2898946	0.9013439	0.09865605
GSM2899017	0.76004934	0.23995064
GSM2899018	0.9242189	0.075781174
GSM2899019	0.8779965	0.12200346
GSM2899020	0.8600446	0.1399554
GSM2899021	0.9185501	0.08144992
GSM2898877	0.9223374	0.0776626
GSM2898976	0.94249564	0.05750442
GSM2898977	0.8874011	0.11259895
GSM2898888	0.9309145	0.069085434
GSM2898978	0.8816814	0.11831858
GSM2898875	0.6788104	0.32118958
GSM2898878	0.9101286	0.089871414
GSM2898879	0.81461066	0.18538934
GSM2898880	0.5361622	0.46383774
GSM2898886	0.38434795	0.615652
GSM2898890	0.33096296	0.66903704
GSM2898960	0.25772655	0.7422734
GSM2898891	0.49302825	0.5069718
GSM2898892	0.9448157	0.055184327
GSM2898961	0.86338073	0.13661923
GSM2898916	0.79486835	0.20513162
GSM2898917	0.94383883	0.056161154
GSM2898949	0.93844974	0.061550256
GSM2898962	0.91403925	0.085960805
GSM2898918	0.80494404	0.19505595
GSM2899034	0.89891624	0.10108373
GSM2899035	0.87744975	0.122550294
GSM2899036	0.7380282	0.26197186
GSM2899037	0.23090184	0.76909816
GSM2898922	0.7665024	0.23349756
GSM2898934	0.6695098	0.33049023
GSM2898926	0.59503454	0.40496546
GSM2898927	0.41632533	0.5836747
GSM2898944	0.37293014	0.6270699
GSM2898947	0.8965447	0.103455305
GSM2899023	0.9122688	0.08773122
GSM2898970	0.2229801	0.77701986
GSM2899027	0.44348305	0.55651695
GSM2898958	0.87744874	0.122551225
GSM2899028	0.88784397	0.112156
GSM2898948	0.8904105	0.10958954
GSM2898959	0.89681953	0.10318038
GSM2899029	0.91057754	0.08942242
GSM2898979	0.98301804	0.016981935
GSM2899001	0.77943325	0.2205667
GSM2898983	0.645636	0.354364
GSM2898984	0.84553576	0.15446429
GSM2898899	0.890949	0.10905094
GSM2898985	0.93989974	0.06010031
GSM2898928	0.9286789	0.071321145
GSM2898929	0.93532294	0.064677
GSM2898951	0.9063198	0.09368018
GSM2898965	0.901027	0.09897293
GSM2898930	0.64788204	0.35211793
GSM2898952	0.55244696	0.4475531
GSM2898991	0.94032097	0.059679005
GSM2898994	0.8021629	0.19783705
GSM2898995	0.9080985	0.09190147
GSM2898996	0.8817856	0.11821443
GSM2899002	0.9070259	0.092974044
GSM2899006	0.8833777	0.11662227
GSM2899007	0.9213574	0.078642584
GSM2899026	0.88539004	0.114609994
GSM2898909	0.8843359	0.115664154
GSM2898956	0.8748222	0.12517774
GSM2898957	0.8727394	0.12726061
GSM2899008	0.8700665	0.1299335
GSM2898968	0.84886163	0.15113841
GSM2898971	0.8769567	0.12304325
GSM2898972	0.8807191	0.11928093
