# Supplementary material for: Protocol for non-invasive tumor monitoring and diagnosis based on interpretable deep learning
Source: STAR Protoc. 2026 Feb 6;7(1):104358. doi: 10.1016/j.xpro.2026.104358 (PMC12907704; doi:10.1016/j.xpro.2026.104358)
Supplement: Table S3. Predicted tumor fractions in cfDNA methylation data from AA-sensitive patients, related in step 16 [file mmc3.csv]

	normal_fraction	tumor_fraction
GSM2898881	0.50581425	0.49418572
GSM2898882	0.9324723	0.067527644
GSM2898883	0.90900433	0.0909957
GSM2898990	0.9222732	0.07772679
GSM2898884	0.890823	0.10917694
GSM2898935	0.89897585	0.10102413
GSM2899043	0.97211385	0.027886145
GSM2899044	0.9948421	0.0051578875
GSM2899045	0.8225842	0.17741582
GSM2899046	0.92924577	0.07075418
GSM2899047	0.90507156	0.09492842
GSM2899048	0.9507253	0.049274765
GSM2899049	0.9788375	0.021162482
GSM2899050	0.8702912	0.12970883
GSM2898931	0.7712698	0.22873025
GSM2898932	0.952331	0.047668952
GSM2898893	0.9544904	0.04550958
GSM2898894	0.941415	0.058585018
GSM2898895	0.9378834	0.062116656
GSM2898992	0.8930995	0.106900476
GSM2898896	0.93685156	0.063148454
GSM2898969	0.90139157	0.09860847
GSM2898924	0.11242063	0.8875794
GSM2898964	0.14792871	0.8520713
GSM2898973	0.8844231	0.11557687
GSM2898974	0.95545936	0.04454061
GSM2898912	0.7952087	0.20479132
GSM2898975	0.9580495	0.04195053
GSM2899051	0.92762923	0.07237085
GSM2899052	0.9128895	0.087110475
GSM2899053	0.89394194	0.10605811
GSM2899054	0.9337815	0.06621847
GSM2899055	0.980132	0.019868063
GSM2898898	0.95705026	0.04294968
GSM2898902	0.9373286	0.062671386
GSM2898903	0.9237629	0.07623712
GSM2899013	0.9248727	0.075127326
GSM2898904	0.9480744	0.05192563
GSM2898936	0.92766607	0.07233395
GSM2898910	0.3434022	0.6565978
GSM2898914	0.95256096	0.047439035
GSM2898915	0.044469852	0.9555301
GSM2898993	0.94171476	0.058285214
GSM2899038	0.3480125	0.6519875
GSM2899039	0.9203191	0.079680875
GSM2899040	0.22717656	0.7728234
GSM2899041	0.26934618	0.7306538
GSM2899042	0.022953713	0.9770463
GSM2898980	0.90759486	0.09240513
GSM2899022	0.91795754	0.08204242
GSM2899012	0.883013	0.11698701
GSM2899033	0.9024153	0.097584724
GSM2899011	0.91752726	0.082472704
GSM2899024	0.9360608	0.06393921
GSM2898923	0.9185083	0.08149168
GSM2899025	0.058206424	0.94179356
GSM2898933	0.65379226	0.34620765
GSM2898876	0.9350067	0.0649933
GSM2898937	0.91918784	0.08081214
GSM2898887	0.92889595	0.071104065
GSM2898938	0.92978346	0.070216574
GSM2898900	0.9461097	0.053890258
GSM2898939	0.94803965	0.051960323
GSM2898897	0.8973815	0.10261858
GSM2898986	0.9902089	0.00979107
GSM2899004	0.9306432	0.06935685
GSM2898911	0.9107541	0.08924589
GSM2898954	0.9153877	0.084612265
GSM2898987	0.91467667	0.08532333
GSM2898885	0.90810966	0.091890305
GSM2898901	0.89489883	0.10510123
GSM2898988	0.89761645	0.102383584
GSM2899003	0.93931824	0.060681745
GSM2898989	0.055125393	0.9448746
